# Supplementary material for: Interactions between O2 Nanobubbles and the Pulmonary Surfactant in the Presence of Inhalation Medicines
Source: Materials (Basel). 2022 Sep 13;15(18):6353. doi: 10.3390/ma15186353 (PMC9503299; doi:10.3390/ma15186353)
Supplement: Supplementary file 1 [file materials-15-06353-s001.zip]

Archive with 1 entries (1 files):
- materials-1865282-supplementary.pdf
